# Supplementary material for: Design and preclinical evaluation of a universal SARS-CoV-2 mRNA vaccine
Source: Front Immunol. 2023 Mar 23;14:1126392. doi: 10.3389/fimmu.2023.1126392 (PMC10076570; doi:10.3389/fimmu.2023.1126392)
Supplement: Supplementary file 1 [file Table_1.xlsx]

## Sheet: Sheet3
Epitopes	MHC type	% Identity (MERS-CoV)	% Identity (SARS-CoV)	% Identity (SARS-CoV-2)	% Identity (SARS-CoV-2 Alpha)	% Identity (SARS-CoV-2 Beta)	% Identity (SARS-CoV-2 Gamma)	% Identity (SARS-CoV-2 Delta)	% Identity (SARS-CoV-2 Omicron BA.2)	% Identity (SARS-CoV-2 Omicron BA.5)
KSYELQTPF	1	0	89	100	100	100	100	100	100	100
YELQTPFEI	1	0	89	100	100	100	100	100	100	100
NYMPYFFTL	1	0	89	100	100	100	100	100	100	100
MPYFFTLLL	1	0	78	100	100	100	100	100	100	100
FLLNKEMYL	1	0	100	100	100	100	100	100	100	100
SAFAMMFVK	1	0	0	100	100	100	100	100	100	100
MTNRQFHQK	1	89	100	100	100	100	100	100	100	100
RQFHQKLLK	1	78	100	100	100	100	100	100	100	100
SMMGFKMNY	1	0	100	100	100	100	100	100	100	100
LPVNVAFEL	1	78	100	100	100	100	100	100	100	100
HSYFTSDYY	1	0	67	100	100	100	100	100	100	100
LWLLWPVTL	1	67	100	100	100	100	100	100	100	100
SFRLFARTR	1	0	100	100	100	100	100	100	100	100
SELVIGAVI	1	0	100	100	100	100	100	100	100	100
LPKEITVAT	1	75	100	100	100	100	100	100	100	100
NTASWFTAL	1	67	100	100	100	100	100	100	100	100
FTALTQHGK	1	78	100	100	100	100	100	100	100	100
LSPRWYFYY	1	89	100	100	100	100	100	100	100	100
AQFAPSASAF	1	70	100	100	100	100	100	100	100	100
LLNKHIDAYK	1	70	100	100	100	100	100	100	100	100
NSSPDDQIGYY	1	45	91	100	100	100	90.91	100	100	100
SALNHTKKW	1	0	100	100	100	89	100	100	100	100
QVNGLTSIKW	1	0	90	100	100	100	100	100	100	100
SIKWADNNCY	1	70	100	100	100	100	100	100	100	100
YLATALLTL	1	0	0	100	100	100	100	100	100	100
TTLPVNVAF	1	78	100	100	100	100	100	100	100	100
TTDPSFLGRY	1	63	80	100	100	100	100	100	100	100
IEYPIIGDEL	1	0	90	100	100	100	100	100	100	100
VYFLQSINF	1	63	0	100	100	100	100	100	100	100
NRFLYIIKL	1	0	100	100	100	100	100	100	100	100
SELVIGAVIL	1	0	90	100	100	100	100	100	100	100
MEVTPSGTWL	1	0	100	100	100	100	100	100	100	100
RTAPHGHVM	1	0	63	100	100	100	100	100	100	100
KSYELQTPF	1	0	89	100	100	100	100	100	100	100
KLAKKFDTF	1	0	89	100	100	89	100	100	100	100
FLGRYMSAL	1	0	100	100	100	100	100	100	100	100
CTNYMPYFF	1	0	86	100	100	100	100	100	100	100
YMPYFFTLL	1	0	89	100	100	100	100	100	100	100
MPYFFTLLL	1	0	78	100	100	100	100	100	100	100
FLLNKEMYL	1	0	100	100	100	100	100	100	100	100
TQYNRYLAL	1	0	100	100	100	100	100	100	100	100
AMSAFAMMF	1	0	0	100	100	100	100	100	100	100
RQFHQKLLK	1	78	100	100	100	100	100	100	100	100
SMMGFKMNY	1	0	100	100	100	100	100	100	100	100
KMNYQVNGY	1	0	100	100	100	100	100	100	100	100
YVMHANYIF	1	100	89	100	100	100	100	100	100	100
VMHANYIFW	1	100	100	100	100	100	100	100	100	100
IQLSSYSLF	1	0	100	100	100	100	100	100	100	100
APFLYLYAL	1	0	89	100	100	100	89	100	100	100
YANRNRFLY	1	0	89	100	100	100	100	100	100	100
YFIASFRLF	1	67	89	100	100	100	100	100	100	100
RLFARTRSM	1	0	100	100	100	100	100	100	100	100
ATSRTLSYY	1	0	100	100	100	100	100	100	100	100
ITLATCELY	1	0	0	100	100	100	100	100	100	100
FPRGQGVPI	1	78	100	100	100	100	100	100	100	100
LSPRWYFYY	1	89	100	100	100	100	100	100	100	100
SPRWYFYYL	1	88	100	100	100	100	100	100	100	100
TYRRLISMMGFKMNY (MHC 2)	2	62	100	100	100	100	100	100	100	100
ASFRLFARTRSMWSF	2	71	100	100	100	100	100	100	100	100
SYFIASFRLFARTRS (MHC 2)	2	67	93	100	100	100	100	100	100	100
ASFRLFARTRSMWSF (MHC 2)	2	71	100	100	100	100	100	100	100	100
LSPRWYFYYLGTGPE (MHC 2)	2	87	100	100	100	100	100	100	100	100
NPLLYDANYFLCWHTNCYDYCIPYNSVTSSI	2	0	84	100	100	100	100	100	100	100
RLFARTRSMWSFNPETNILLNVPLHGTILTRPLLESELVIGAVILRGHLRIAGHHL	2	59	89	100	100	100	100	100	100	100
RRGPEQTQGNFGDQELIRQGTDYKHWPQIAQFAPSASAFFGM	2	61	98	100	100	100	100	100	100	100
GFLFLTWICLLQFAYANRNRFLYI	2	63	88	100	100	100	100	100	100	100
RNRFLYIIKLIFLWLLWPVTLACFV	2	45	96	100	100	100	100	100	96	96
LKKLLEQWNLVIGFLFLTW	2	29	89	100	100	100	100	100	95	94.74
LWPVTLACFVLAAVYRINWI	2	44	95	100	100	100	100	100	95	95
LVGLMWLSYFIASFRLFARTRSMWSFNP	2	65	93	100	100	100	100	100	100	100
MWSFNPETNILLNVPLHGTIL	2	83	90	100	100	100	100	100	100	100
IGAVILRGHLRIAGHHLGRCD	2	52	86	100	100	100	100	100	52	100
PKEITVATSRTLSYYKL	2	41	100	100	100	100	100	100	100	100
TLSYYKLGASQRVAGDSG	2	0	89	100	100	100	100	100	100	100
RWYFYYLGTGPEAGL (MHC 2)	2	87	93	100	100	100	100	100	100	100
ASWFTALTQHGKED (MHC 2)	2	82	93	100	100	100	100	100	100	100
IGYYRRATRRIRGGD (MHC 2)	2	50	93	100	100	100	100	100	100	100
GTWLTYTGAIKLDDK (MHC 2)	2	69	93	100	100	100	100	100	100	100
QPYVFIKRSDARTAP	2	0	100	100	100	100	100	100	100	100
QIDGYVMHANYIFWR	2	86	93	100	100	100	100	100	100	100
YFLCWHTNCYDYCIPY	2	0	81	100	100	100	100	100	100	100
KDCVVLHSYFTSDYYQLY	2	0	71	100	100	100	100	100	100	100
YFTSDYYQLYSTQLSTDTGV	2	0	70	100	100	100	100	100	95	95
GVEHVTFFIYNKIVDEPEEH	2	67	59	100	100	100	100	100	100	100
LRIAGHHLGRCDIKDLPK	2	53	89	100	100	100	100	100	100	100
GAVILRGHLRIAGHHLGR	2	56	83	100	100	100	100	100	0	100
TSRTLSYYKLGASQRVA	2	0	94	100	100	100	100	100	100	100
IGNYKLNTDHSSSSDNIA	2	0	83	100	100	100	100	100	100	100
PKEITVATSRTLSYYKL	2	41	100	100	100	100	100	100	100	100
LITLATCELYHYQECVR	2	0	76	100	100	100	100	100	100	100
DQIGYYRRATRRIR	2	60	93	100	100	100	100	100	100	100
LSPRWYFYYLGTGPEAGL	2	83	94	100	100	100	100	100	100	100
AFFGMSRIGMEVTPSGTW	2	0	100	100	100	100	100	100	100	100
GMEVTPSGTWLTYTGAIK	2	67	94	100	100	100	100	100	100	100
LLNKHIDAYKTFPPTEPK	2	67	100	100	100	100	100	100	100	100
PNFKDQVILLNKHIDAYK (MHC 2)	2	50	89	100	100	100	100	100	100	100
